# Supplementary material for: Behavioural and functional evidence revealing the role of RBFOX1 variation in multiple psychiatric disorders and traits
Source: Mol Psychiatry. 2022 Aug 10;27(11):4464–73. doi: 10.1038/s41380-022-01722-4 (PMC9734045; doi:10.1038/s41380-022-01722-4)
Supplement: Supplementary file 3 — Supplementary Tables 2, 4, and 6 [file 41380_2022_1722_MOESM3_ESM.xlsx]

## Sheet: SupplTable2
Supplementary Table 2. Common genetic risk variants (SNPs) in RBFOX1 gene showing suggestive associations with psychiatric conditions
Disorder	SNP	P
SCZ	rs8056990	6.5e-06
SCZ	rs1906061	6.8e-06
SCZ	rs12448737m	7.39e-06
SCZ	rs8050094	8.59e-06
SCZ	rs8049954	8.64e-06
SCZ	rs6500742	8.71e-06
RT	rs4479249	1.77e-08
RT	rs6500948	2.13e-08
RT	rs4350587	2.96e-08
RT	rs4786996	4.75e-08
RT	rs8046401	5.36e-08
RT	rs9940929	6.18e-08
RT	rs4238877	1.09e-07
RT	rs4337311	1.15e-07
RT	rs4290489	1.35e-07
RT	rs2178721	1.54e-07
RT	rs7200150	1.84e-07
RT	rs4787000	1.85e-07
RT	rs12925090	2.34e-07
RT	rs12925403	2.53e-07
RT	rs4494563	3.31e-07
RT	rs6500947	7.23e-07
RT	rs2191131	1.14e-06
RT	rs2191130	1.15e-06
RT	rs7204945	1.64e-06
RT	rs7202295	1.73e-06
RT	rs6500946	1.96e-06
RT	rs4511555	2.25e-06
RT	rs4473206	2.3e-06
RT	rs5009028	2.3e-06
RT	rs4786997	2.32e-06
RT	rs34857835	2.35e-06
RT	rs35378747	2.4e-06
RT	rs59271741	2.49e-06
RT	rs4786998	2.51e-06
RT	rs4411517	2.67e-06
RT	rs4497710	2.78e-06
RT	rs12445831	2.87e-06
RT	rs4360957	2.93e-06
RT	rs4381618	2.99e-06
RT	rs12447663	3.05e-06
RT	rs11862622	3.13e-06
RT	rs12445208	3.19e-06
RT	rs11866790	3.2e-06
RT	rs11862619	3.22e-06
RT	rs17562208	3.29e-06
RT	rs11861673	3.32e-06
RT	rs5009029	3.43e-06
RT	rs11861497	3.49e-06
RT	rs4787050	3.51e-06
RT	rs17143433	3.56e-06
RT	rs4787048	3.9e-06
RT	rs3785232	3.93e-06
RT	rs7189741	4.17e-06
RT	rs7185128	4.19e-06
RT	rs4786995	4.2e-06
RT	rs11645478	5.11e-06
RT	rs12924980	5.23e-06
RT	rs11077169	6.18e-06
RT	rs4787008	6.7e-06
RT	rs1935397	7.75e-06
RT	rs2534760	8.49e-06
CD-23	rs7193263	1.37e-12
CD-23	rs8063603	1.88e-12
CD-23	rs10852676	1.02e-11
CD-23	rs6500768	2.94e-11
CD-23	rs716508	4.42e-11
CD-23	rs7188257	4.96e-11
CD-23	rs61547418	9.83e-11
CD-23	rs6500770	1.12e-10
CD-23	rs4786850	1.15e-10
CD-23	rs1861188	1.31e-10
CD-23	rs113726301	1.33e-10
CD-23	rs12448420	1.5e-10
CD-23	rs72778205	1.5e-10
CD-23	rs57035629	1.81e-10
CD-23	rs111429920	2.1e-10
CD-23	rs113039090	2.21e-10
CD-23	rs60856919	2.64e-10
CD-23	rs7187481	2.87e-10
CD-23	rs111841592	3.06e-10
CD-23	rs188088642	3.15e-10
CD-23	rs7188476	3.46e-10
CD-23	rs11077022	3.61e-10
CD-23	rs60148766	4.99e-10
CD-23	rs10852675	5.26e-10
CD-23	rs8050261	9.77e-10
CD-23	rs8051084	1.03e-09
CD-23	rs8050918	1.08e-09
CD-23	rs10852673	1.11e-09
CD-23	rs12448139	3.26e-09
CD-23	rs17139688	3.58e-09
CD-23	rs10500337	3.91e-09
CD-23	rs12927291	4.18e-09
CD-23	rs12928387	4.87e-09
CD-23	rs56354361	5.13e-09
CD-23	rs8054572	5.26e-09
CD-23	rs10500338	6.64e-09
CD-23	rs6500765	9.96e-09
CD-23	rs1420025	1.14e-08
CD-23	rs6500769	1.44e-08
CD-23	rs8049123	1.88e-08
CD-23	rs11077204	4.59e-08
CD-23	rs3785236	4.63e-08
CD-23	rs13338644	9.04e-08
CD-23	rs7202627	9.37e-08
CD-23	rs7199065	9.79e-08
CD-23	rs3785234	1.05e-07
CD-23	rs11077024	1.1e-07
CD-23	rs17221054	1.12e-07
CD-23	rs11077206	1.17e-07
CD-23	rs7198928	1.49e-07
CD-23	rs35851985	1.66e-07
CD-23	rs57256407	1.67e-07
CD-23	rs11077203	1.8e-07
CD-23	rs9925434	2.08e-07
CD-23	rs58330268	2.15e-07
CD-23	rs4786091	2.23e-07
CD-23	rs7186816	2.26e-07
CD-23	rs11640652	2.27e-07
CD-23	rs7204695	2.54e-07
CD-23	rs1978314	2.65e-07
CD-23	rs4274443	2.85e-07
CD-23	rs3785235	2.89e-07
CD-23	rs57621245	2.92e-07
CD-23	rs1362318	2.93e-07
CD-23	rs17221152	3.02e-07
CD-23	rs1420036	3.05e-07
CD-23	rs7192025	3.2e-07
CD-23	rs17139767	3.22e-07
CD-23	rs933479	3.22e-07
CD-23	rs55997507	3.25e-07
CD-23	rs1978316	3.31e-07
CD-23	rs7202054	3.36e-07
CD-23	rs4255786	3.53e-07
CD-23	rs4255787	3.53e-07
CD-23	rs55680138	3.59e-07
CD-23	rs67861918	3.65e-07
CD-23	rs7191889	3.65e-07
CD-23	rs17220445	3.7e-07
CD-23	rs7191200	3.78e-07
CD-23	rs17220529	3.93e-07
CD-23	rs1344470	4.18e-07
CD-23	rs4786848	4.23e-07
CD-23	rs113752785	4.32e-07
CD-23	rs11863506	4.33e-07
CD-23	rs2880916	4.39e-07
CD-23	rs66495252	4.44e-07
CD-23	rs1344471	4.46e-07
CD-23	rs7190951	4.48e-07
CD-23	rs1344472	4.5e-07
CD-23	rs67162703	4.66e-07
CD-23	rs17220612	4.78e-07
CD-23	rs73521157	4.84e-07
CD-23	rs72776497	4.86e-07
CD-23	rs11867043	5.02e-07
CD-23	rs716509	5.03e-07
CD-23	rs1420037	5.13e-07
CD-23	rs73521156	5.24e-07
CD-23	rs67023896	5.36e-07
CD-23	rs4786092	5.42e-07
CD-23	rs111420470	5.54e-07
CD-23	rs3785238	5.66e-07
CD-23	rs17819872	5.76e-07
CD-23	rs13336122	5.89e-07
CD-23	rs62016049	5.95e-07
CD-23	rs17219976	6.5e-07
CD-23	rs4786841	6.64e-07
CD-23	rs17819914	6.72e-07
CD-23	rs66589142	6.93e-07
CD-23	rs11077016	6.95e-07
CD-23	rs1978317	7.02e-07
CD-23	rs67962445	7.03e-07
CD-23	rs7196688	7.15e-07
CD-23	rs68116725	7.19e-07
CD-23	rs73521144	7.9e-07
CD-23	rs9935068	8.35e-07
CD-23	rs56193200	8.35e-07
CD-23	rs1344469	8.55e-07
CD-23	rs72776482	8.59e-07
CD-23	rs73521143	8.86e-07
CD-23	rs67239940	8.97e-07
CD-23	rs72776495	8.98e-07
CD-23	rs1547539	9.01e-07
CD-23	rs62016050	9.48e-07
CD-23	rs17819962	9.53e-07
CD-23	rs72776485	9.61e-07
CD-23	rs12446403	1.09e-06
CD-23	rs17219189	1.21e-06
CD-23	rs67577697	1.26e-06
CD-23	rs67347747	1.32e-06
CD-23	rs12446113	1.39e-06
CD-23	rs9929993	1.39e-06
CD-23	rs1978315	1.48e-06
CD-23	rs72776412	1.58e-06
CD-23	rs67517937	1.84e-06
CD-23	rs67896120	1.85e-06
CD-23	rs7187868	1.88e-06
CD-23	rs2534753	1.98e-06
CD-23	rs10500339	2e-06
CD-23	rs72776415	2.01e-06
CD-23	rs61563561	2.07e-06
CD-23	rs77752707	2.36e-06
CD-23	rs11077202	2.36e-06
CD-23	rs67607023	2.64e-06
CD-23	rs12444690	2.85e-06
CD-23	rs2160166	3.46e-06
CD-23	rs4787049	3.61e-06
CD-23	rs56308757	3.73e-06
CD-23	rs9935836	4.35e-06
CD-23	rs55793113	6.11e-06
CD-23	rs4616299	6.13e-06
CD-23	rs11640969	6.42e-06
CD-23	rs78150755	6.55e-06
CD-23	rs77630439	6.55e-06
CD-23	rs11640647	6.73e-06
CD-23	rs1640880	8.1e-06
MDD	rs7198928	4.45e-11
MDD	rs11077206	4.45e-11
MDD	rs3785234	4.45e-11
MDD	rs9925434	4.45e-11
MDD	rs3785235	6.44e-11
MDD	rs11077203	7.74e-11
MDD	rs35851985	9.29e-11
MDD	rs3785238	1.22e-10
MDD	rs7192025	1.34e-10
MDD	rs55997507	2.74e-10
MDD	rs7193263	4.33e-10
MDD	rs8063603	6.04e-10
MDD	rs11640652	9.37e-10
MDD	rs7202054	9.37e-10
MDD	rs7191889	1.11e-09
MDD	rs7191200	1.32e-09
MDD	rs7190951	1.32e-09
MDD	rs9929993	1.35e-09
MDD	rs7196688	2.61e-09
MDD	rs3785232	2.61e-09
MDD	rs2191130	3.06e-09
MDD	rs2191131	3.06e-09
MDD	rs10852687	4.15e-09
MDD	rs7204945	4.2e-09
MDD	rs3785236	8.38e-09
MDD	rs4787050	9.17e-09
MDD	rs11077204	9.67e-09
MDD	rs7184911	1.16e-08
MDD	rs11646221	2.19e-08
MDD	rs10852673	2.9e-08
MDD	rs7195278	3.01e-08
MDD	rs4787048	3.58e-08
MDD	rs1861188	3.58e-08
MDD	rs10852676	3.58e-08
MDD	rs716508	3.58e-08
MDD	rs11640647	4.12e-08
MDD	rs11640969	4.12e-08
MDD	rs6500768	4.81e-08
MDD	rs9935836	5.12e-08
MDD	rs7188257	5.17e-08
MDD	rs716983	5.62e-08
MDD	rs4787049	5.79e-08
MDD	rs12444690	6.55e-08
MDD	rs11077022	7.46e-08
MDD	rs7186834	1.04e-07
MDD	rs8051084	1.05e-07
MDD	rs8050918	1.21e-07
MDD	rs3785237	1.34e-07
MDD	rs8050261	1.39e-07
MDD	rs8054572	1.44e-07
MDD	rs12927291	1.65e-07
MDD	rs6500769	1.71e-07
MDD	rs2191129	2.12e-07
MDD	rs12928387	2.16e-07
MDD	rs10500338	2.16e-07
MDD	rs12448139	2.16e-07
MDD	rs13338644	2.33e-07
MDD	rs1547539	2.54e-07
MDD	rs7187481	2.75e-07
MDD	rs11077207	2.87e-07
MDD	rs10852675	3.08e-07
MDD	rs4786850	3.14e-07
MDD	rs10500337	3.21e-07
MDD	rs10492762	3.33e-07
MDD	rs58775805	3.57e-07
MDD	rs17139688	3.66e-07
MDD	rs11641267	3.87e-07
MDD	rs3785229	3.87e-07
MDD	rs6500770	4.11e-07
MDD	rs56354361	4.17e-07
MDD	rs11640510	4.49e-07
MDD	rs8049123	4.74e-07
MDD	rs17685565	5.2e-07
MDD	rs34518736	5.2e-07
MDD	rs6500765	5.4e-07
MDD	rs12923556	6.03e-07
MDD	rs7188476	6.12e-07
MDD	rs12923795	9.33e-07
MDD	rs1420025	1.16e-06
MDD	rs1857952	1.22e-06
MDD	rs61547418	1.43e-06
MDD	rs113726301	1.61e-06
MDD	rs111429920	2.29e-06
MDD	rs111841592	2.58e-06
MDD	rs188088642	2.58e-06
MDD	rs113039090	2.89e-06
MDD	rs4616299	3.18e-06
MDD	rs72778205	4.56e-06
MDD	rs10492829	4.64e-06
MDD	rs78728828	4.64e-06
MDD	rs72762903	5.1e-06
MDD	rs60148766	5.11e-06
MDD	rs4786872	5.57e-06
MDD	rs60856919	5.72e-06
MDD	rs17140337	6.41e-06
MDD	rs57035629	8.42e-06
SNP, single nucleotide polymorphism; CD-MA, cross-disorder meta-analysis; SCZ, schizophrenia; RT, risk tolerance behavior. In bold, SNPs reaching genome-wide significance (p<5.0E-08).

## Sheet: SupplTable4
Supplementary Table 4. CNVs found in RBFOX1 in patients with psychiatric conditions
Mutation, change	Inheritance	Individual	Sex	Coordinates (hg19 build)	Size (bp)	Exonic/Intronic/UTR	Exons and introns affected	Disorder and comorbidities	Family	Study (PMID)
Copy number loss	Paternal	130_358_3	N/A	chr16:6132598-6843831	711234	UTR, exonic, intronic	introns 1-3, exons 2-3 (NM_018723) / UTR, intron 1 (NM_01142334)	ADHD	father likely meets criteria for adulthood ADHD (ASRS)	Elia et al., 2010 (19546859)
Copy number loss	N/A	S182	N/A	chr16:6269342-6451865	182523	exonic, intronic	introns 1-2, exon 2 (NM_018723)	ADHD	N/A	Jarick et al., 2014 (23164820)
Copy number loss	N/A	S180	N/A	chr16:6648152-6660935	12783	intronic	intron 2 (NM_018723)	ADHD	N/A	Jarick et al., 2014 (23164820)
Copy number loss	N/A	S169	N/A	chr16:6855937-7001231	145294	intronic	intron 3 (NM_018723) / intron 1 (NM_01142334)	ADHD	N/A	Jarick et al., 2014 (23164820)
Copy number loss	N/A	19764.3	F	chr16:6868721-6928434	59714	intronic	intron 3 (NM_018723) / intron 1 (NM_01142334)	ADHD	N/A	Lionel et al.. 2011 (21832240)
Copy number loss	N/A	44307	M	chr16:6637427-6661127	23701	intronic	intron 2 (NM_018723)	ASD	N/A	Prasad et al., 2012 (23275889)
Copy number loss	N/A	68257	M	chr16:6870651-6926527	55877	intronic	intron 1 (NM_001142334) / intron 3 (NM_018723)	ASD	N/A	Prasad et al., 2012 (23275889)
Copy number loss	N/A	107204L	M	chr16:7213159-7241549	28391	intronic	intron 4 (NM_018723) / intron 2 (NM_001142334)	ASD	N/A	Prasad et al., 2012 (23275889)
Copy number loss	Maternal	AB74	N/A	chr16:6666748-6700500	33752	intronic	intron 2 (NM_018723)	ASD	N/A	Bacchelli et al., 2020 (32081867)
Copy number loss	Maternal	AB86	N/A	chr16:6816914-6929536	112622	UTR, exonic, intronic	UTR exon 1, intron 1 (NM_001142334) / intron 3 (NM_018723)	ASD	N/A	Bacchelli et al., 2020 (32081867)
Copy number loss	Paternal	6264_3	M	chr16:6626430-6669592	43163	intronic	intron 2 (NM_018723)	ASD	Simplex	Pinto et al., 2010 (20531469)
Copy number loss	Maternal	6317_5	M	chr16:6864528-6927242	62715	intronic	intron 1 (NM_001142334) / intron 3 (NM_018723)	ASD	Simplex	Pinto et al., 2010 (20531469)
Copy number loss	Maternal	5244_3	M	chr16:6870628-6929560	58933	exonic, intronic	intron 1 (NM_001142334) / intron 3 (NM_018723)	ASD	Simplex	Pinto et al., 2010 (20531469)
Copy number loss	Maternal	14146_2440	F	chr16:7040830-7126732	85903	UTR, exonic, intronic	introns 3-4, exon 4 (NM_018723) / introns 1-2, exons 1-2, UTR (NM_001142334)	ASD	Simplex	Pinto et al., 2010 (20531469)
Copy number loss	Paternal	N/A	M	chr16:6296188-6309514	13326	intronic	intron 1 (NM_018723)	ASD, developmental hemiparesis	Simplex, father diagnosed with anxiety	Davis et al., 2012 (22678932)
Copy number loss	de novo	AU077504	F	chr16:6052835-6260815	207982	exonic, intronic	UTR, exon 1 , intron 1 (NM_018723)	ASD, epilepsy, mental retardation	Simplex	Sebat et al., 2007 (17363630 ); Martin et al., 2007 (17503474)
Copy number loss	Paternal	7636	M	chr16:6926261-7102997	176736	UTR, exonic, intronic	exon 4, introns 3-4 (NM_018723) / introns 3-4, UTR, exons 1-2 (NM_001142334)	ASD	Multiplex, 2 siblings affected	Griswold et al., 2012 (22543975)
Copy number loss	Paternal	7851	N/A	chr16:6926261-7102997	176736	UTR, exonic, intronic	exon 4, introns 3-4 (NM_018723) / introns 3-4, UTR, exons 1-2 (NM_001142334)	ASD	Simplex	Griswold et al., 2012 (22543975)
Copy number loss	Paternal	17855	N/A	chr16:6926261-7102997	176736	UTR, exonic, intronic	exon 4, introns 3-4 (NM_018723) / introns 3-4, UTR, exons 1-2 (NM_001142334)	ASD	Simplex	Griswold et al., 2012 (22543975)
Copy number loss	Maternal	37350	N/A	chr16:6926261-7102997	176736	UTR, exonic, intronic	exon 4, introns 3-4 (NM_018723) / introns 3-4, UTR, exons 1-2 (NM_001142334)	ASD	Unaffected sibling with CNV has a questionable autism diagnosis.	Griswold et al., 2012 (22543975)
Copy number loss	Maternal	AU1393301	N/A	chr16:6986112-7147772	16166	exonic, intronic	introns 1-2, UTR, exon 2 (NM_018723) / exon 2, introns 3-4 (NM_001142334)	ASD	N/A	Girirajan et al., 2013 (23375656)
Copy number loss	Maternal	AU015903	N/A	chr16:7109350-7211262	101912	intronic	intron 4 (NM_018723) / intron 2 (NM_001142334)	ASD	N/A	Girirajan et al., 2013 (23375656)
Copy number loss	Maternal	11464.p1	N/A	chr16:6805493-6906683	101190	UTR, exonic, intronic	UTR exon 1, intron 1 (NM_001142334) / intron 3 (NM_018723)	ASD	N/A	Girirajan et al., 2013 (23375656)
Copy number loss	Maternal	13861.p1	N/A	chr16:7566550-7652705	86155	exonic, intronic	exons 2-6, introns 1-6 (NM_145892) / exons 3-7, introns 2-7 (NM_001142334) / exons 5-9, introns 4-9 (NM_018723)	ASD	N/A	Girirajan et al., 2013 (23375656)
Copy number loss	Maternal	14073.p1	N/A	chr16:7104795-7126957	22162	intronic	intron 4 (NM_018723) / intron 2 (NM_001142334)	ASD	N/A	Girirajan et al., 2013 (23375656)
Copy number loss	Maternal	13414.p1	N/A	chr16:6366866-6388848	21982	exonic, intronic	introns 1-2, exon 2 (NM_018723)	ASD	N/A	Girirajan et al., 2013 (23375656)
Copy number loss	N/A	Case 2	M	chr16:6458587-6477166	18579	intronic	intron 2 (NM_018723)	ASD, GDD, macroencephaly, (hypothyroid at birth, history of lactic acidosis)	N/A	Zhao 2013 (23822903)
Copy number loss	N/A	ASD0976	M	chr16:6819005-6849571	30567	UTR, exonic, intronic	intron 3 (NM_018723) / UTR exon 1, intron 1 (NM_01142334)	ASD	N/A	Kushima 2018 et al., (30208311)
Copy number loss	N/A	ASD1001	F	chr16:6819005-6849571	30567	UTR, exonic, intronic	intron 3 (NM_018723) / UTR exon 1, intron 1 (NM_01142334)	ASD	N/A	Kushima 2018 et al., (30208311)
Copy number loss	Maternal	1199_3	M	chr16:6131347-6139749	8403	intronic	intron 1 (NM_018723)	ASD	Multiplex	Pinto et al., 2014 (24768552)
Copy number loss	Paternal	14330_4440	M	chr16:6884746-6963770	79025	intronic	intron 3 (NM_018723) / intron 1 (NM_001142334)	ASD	Simplex	Pinto et al., 2014 (24768552)
Copy number loss	Paternal	14162_2660	M	chr16:6905072-6920592	15521	intronic	intron 3 (NM_018723) / intron 1 (NM_001142334)	ASD	Simplex	Pinto et al., 2014 (24768552)
Copy number loss	Paternal	16041_1571054001	M	chr16:6593516-6633080	39565	intronic	intron 2 (NM_018723)	ASD	Simplex	Pinto et al., 2014 (24768552)
Copy number loss	Maternal	1948_301	M	chr16:7213392-7238774	25383	intronic	intron 4 (NM_018723) / intron 2 (NM_001142334)	ASD	Multiplex	Pinto et al., 2014 (24768552)
Copy number loss	Paternal	20068_1324001	M	chr16:7106360-7130492	24133	intronic	intron 4 (NM_018723) / intron 2 (NM_001142334)	ASD	Simplex	Pinto et al., 2014 (24768552)
Copy number loss	Maternal	3200_3	M	chr16:6107421-6131347	23927	intronic	intron 1 (NM_018723)	ASD	Multiplex	Pinto et al., 2014 (24768552)
Copy number loss	Paternal	3512_3	M	chr16:7130492-7156382	25891	intronic	intron 4 (NM_018723) / intron 2 (NM_001142334)	ASD	N/A	Pinto et al., 2014 (24768552)
Copy number loss	Paternal	3621_4	F	chr16:6865181-7046258	181078	intronic	intron 3 (NM_018723) / intron 1 (NM_001142334)	ASD	Multiplex	Pinto et al., 2014 (24768552)
Copy number loss	Paternal	4182_1	M	chr16:6869312-6927242	57931	intronic	intron 3 (NM_018723) / intron 1 (NM_001142334)	ASD	Simplex	Pinto et al., 2014 (24768552)
Copy number loss	Paternal	4210_1	M	chr16:6780569-7089819	309251	UTR, exonic, intronic	intron 3 (NM_018723) / UTR exon 1, intron 1 (NM_01142334)	ASD	Simplex	Pinto et al., 2014 (24768552)
Copy number loss	Inherited	4234_1	M	chr16:7213392-7238774	25383	intronic	intron 4 (NM_018723) / intron 2 (NM_001142334)	ASD	Simplex	Pinto et al., 2014 (24768552)
Copy number loss	Paternal	4305_1	M	chr16:6926261-7102997	176737	exonic, intronic	intron 3, exon 4 (NM_018723) / intron 1, UTR, exon 2 (NM_001142334)	ASD	Multiplex	Pinto et al., 2014 (24768552)
Copy number loss	Paternal	4418_1	M	chr16:7126629-7199460	72832	intronic	intron 4 (NM_018723) / intron 2 (NM_001142334)	ASD	N/A	Pinto et al., 2014 (24768552)
Copy number loss	Maternal	4461_1	M	chr16:6862011-6966553	104543	intronic	intron 3 (NM_018723) / intron 1 (NM_001142334)	ASD	Multiplex	Pinto et al., 2014 (24768552)
Copy number loss	Paternal	4518_1	M	chr16:6868286-6915483	47198	intronic	intron 3 (NM_018723) / intron 1 (NM_001142334)	ASD	Simplex	Pinto et al., 2014 (24768552)
Copy number loss	Paternal	4541_1	M	chr16:6824823-6876984	52162	intronic	intron 3 (NM_018723) / intron 1 (NM_001142334)	ASD	Simplex	Pinto et al., 2014 (24768552)
Copy number loss	Paternal	5204_5	M	chr16:6640396-6662435	22040	intronic	intron 2 (NM_018723)	ASD	Simplex	Pinto et al., 2014 (24768552)
Copy number loss	Paternal	5297_3	M	chr16:6356187-6369513	13327	exonic, intronic	introns 1-2, exon 2 (NM_018723)	ASD	N/A	Pinto et al., 2014 (24768552)
Copy number loss	Inherited	5355_3	M	chr16:6873788-6879217	5430	intronic	intron 3 (NM_018723) / intron 1 (NM_001142334)	ASD	Simplex	Pinto et al., 2014 (24768552)
Copy number loss	Maternal	5424_3	M	chr16:7213392-7238774	25383	intronic	intron 4 (NM_018723) / intron 2 (NM_001142334)	ASD	Simplex	Pinto et al., 2014 (24768552)
Copy number loss	Maternal	6408_3	M	chr16:6850714-6892619	41906	intronic	intron 3 (NM_018723) / intron 1 (NM_001142334)	ASD	Simplex	Pinto et al., 2014 (24768552)
Copy number loss	Maternal	8642_201	M	chr16:7062445-7082045	19601	intronic	intron 3 (NM_018723) / intron 1 (NM_001142334)	ASD	N/A	Pinto et al., 2014 (24768552)
Copy number loss	Maternal	8649_201	M	chr16:6435694-6464810	29117	intronic	intron 2 (NM_018723)	ASD	N/A	Pinto et al., 2014 (24768552)
Copy number loss	Inherited	20000_1010002	F	chr16:7405611-7452970	47360	intronic	intron 4 (NM_145892) / intron 2 (NM_001142334) / intron 1 (NM_018723)	ASD	Simplex	Pinto et al., 2014 (24768552)
Copy number loss	Maternal	284819	F	chr16:7087824-7326867	239040	exonic	introns 3-4, exon 4 (NM_018723) / introns 1-2, exon 2 (NM_001142334)	ASD, moderate GDD	N/A	DECIPHER
Copy number loss	Paternal	290094	N/A	chr16:6218528-6453034	234510	exonic	introns 1-2, exon 2 (NM_018723)	ASD, ID mild	N/A	DECIPHER
Copy number loss	de novo mosaic	396533	M	chr16:60001-16792499	16730000	whole gene	whole gene	ASD, delayed speach and language development, ID, premature birth	N/A	DECIPHER
Copy number loss	N/A	332117	M	chr16:6819602-6869428	49830	UTR, exonic, intronic	intron 3 (NM_018723) / UTR exon 1, intron 1 (NM_001142334)	ASD	N/A	DECIPHER
Copy number loss	N/A	359240	M	chr16:7070630-7382963	312330	UTR, exonic, intronic	introns 3-4, exon 4 (NM_018723) / introns 1-2, UTR, exon 2 (NM_001142334) / UTR, exon 1 (NM_145892)	ASD	N/A	DECIPHER
Copy number loss	N/A	331617	M	chr16:6951071-7454813	503740	exonic	introns 3-4, exon 4 (NM_018723) / introns 1-2, exon 2 (NM_001142334) / UTR, exon 1, intron 1 (NM_145892)	ASD, overgrowth	N/A	DECIPHER
Copy number loss	Inherited	257433	M	chr16:6885122-7036209	151090	intronic	intron 3 (NM_018723) / intron 1 (NM_001142334)	ASD, ID	Unaffected carrier parent	DECIPHER
Copy number loss	N/A	385049	M	chr16:5874625-8221258	2350000	whole gene	whole gene	ASD, ID	N/A	DECIPHER
Copy number loss	N/A	295208	M	chr16:6707318-6895960	188640	UTR, exonic, intronic	intron 3 (NM_018723) / UTR exon 1, intron 1 (NM_001142334)	ASD, hypertelorism	N/A	DECIPHER
Copy number loss	Inherited	258954	M	chr16:7376320-749386	117670	UTR, exonic, intronic	intron 4 (NM_018723) / intron 2 (NM_001142334) / UTR, exon 1, intron 1 (NM_145892)	ASD, generalized tonic-clonic seizures, ID	N/A	DECIPHER
Copy number loss	Inherited	256704	M	chr16:69998726-7046219	47490	intronic	intron 3 (NM_018723) / intron 1 (NM_001142334)	ASD, delayed speach and language development, ID	N/A	DECIPHER
Copy number loss	N/A	249576	N/A	chr16:3352432-6399846	3050000	whole gene	whole gene	ASD, behavioural abnormality, morphological abnormalities	N/A	DECIPHER
Copy number loss	N/A	380335	M	chr16:6889408-7112742	223340	UTR, exonic, intronic	introns 3-4, exon 4 (NM_018723) / introns 1-2, UTR, exon 2 (NM_001142334)	ASD with high cognitive abilities, tics	N/A	DECIPHER
Copy number loss	Maternal	276630	M	chr16:6191542-6388677	197140	exonic, intronic	introns 1-2, exon 2 (NM_018723)	ASD	N/A	DECIPHER
Copy number loss	N/A	250901	M	chr16:6554252-6673352	119100	intronic	intron 2 (NM_018723)	ASD, morphological abnormalities	N/A	DECIPHER
Copy number loss	Maternal	13122.p1	N/A	chr16:6908075-7079700	171625	intronic	intron 3 (NM_018723) / intron 1 (NM_001142334)	ASD	N/A	Turner et al., 2016 (26749308)
Copy number loss	N/A	12-4425-001	N/A	chr16:7032320-7138711	106392	UTR, exonic, intronic	introns 3-4, exon 4 (NM_018723) / introns 1-2, UTR, exon 2 (NM_001142334)	ASD	N/A	Zarrei et al., 2019 (31602316)
Copy number loss	N/A	12-4425-003	N/A	chr16:7032320-7143879	111560	UTR, exonic, intronic	introns 3-4, exon 4 (NM_018723) / introns 1-2, UTR, exon 2 (NM_001142334)	ASD	N/A	Zarrei et al., 2019 (31602316)
Copy number loss	N/A	12-4425-004	N/A	chr16:7032320-7138711	106392	UTR, exonic, intronic	introns 3-4, exon 4 (NM_018723) / introns 1-2, UTR, exon 2 (NM_001142334)	ASD	N/A	Zarrei et al., 2019 (31602316)
Copy number loss	N/A	12-4425-005	N/A	chr16:7032320-7143879	111560	UTR, exonic, intronic	introns 3-4, exon 4 (NM_018723) / introns 1-2, UTR, exon 2 (NM_001142334)	ASD	N/A	Zarrei et al., 2019 (31602316)
Copy number loss	N/A	12-4425-006	N/A	chr16:7032320-7143879	111560	UTR, exonic, intronic	introns 3-4, exon 4 (NM_018723) / introns 1-2, UTR, exon 2 (NM_001142334)	ASD	N/A	Zarrei et al., 2019 (31602316)
Copy number loss	N/A	12-4425-007	N/A	chr16:7032320-7143879	111560	UTR, exonic, intronic	introns 3-4, exon 4 (NM_018723) / introns 1-2, UTR, exon 2 (NM_001142334)	ASD	N/A	Zarrei et al., 2019 (31602316)
Copy number loss	N/A	14-0260-003	N/A	chr16:7101376-7131548	30173	UTR, exonic, intronic	introns 3-4, exon 4 (NM_018723) / introns 1-2, UTR, exon 2 (NM_001142334)	ASD	N/A	Zarrei et al., 2019 (31602316)
Copy number loss	N/A	7-0213-004	F	chr16:6291019-6394434	103416	exonic, intronic	introns 1-2, exon 2(NM_018723)	ASD	N/A	Zarrei et al., 2019 (31602316)
Copy number loss	De Novo	AU077504	F	chr16:6044487-6259852	215365	exonic, intronic	UTR, exon 1 , intron 1 (NM_018723)	ASD	sibship	Leppa et al., 2016 (27569545)
Copy number loss	Maternal	AU3858302_HI10595	M	chr16:6295074-6396948	101874	exonic, intronic	intron 1-2, exon 2 (NM_018723)	ASD	Trio	Leppa et al., 2016 (27569545)
Copy number loss	Maternal	AU036204	M	chr16:6337314-6614263	276949	exonic, intronic	intron 1-2, exon 2 (NM_018723)	ASD	Trio	Leppa et al., 2016 (27569545)
Copy number loss	Maternal	AU036203	M	chr16:6343042-6605213	262171	exonic, intronic	intron 1-2, exon 2 (NM_018723)	ASD	Trio	Leppa et al., 2016 (27569545)
Copy number loss	Maternal	AU1393301	M	chr16:6988411-7151333	162922	exonic, intronic	introns 1-2, UTR, exon 2 (NM_018723) / exon 2, introns 3-4 (NM_001142334)	ASD	Quad	Leppa et al., 2016 (27569545)
Copy number loss	Maternal	AU1393303	M	chr16:6988411-7151333	162922	UTR, exonic, intronic	introns 3-4, exon 4 (NM_018723) / introns 1-2, UTR, exon 2 (NM_001142334)	ASD	Quad	Leppa et al., 2016 (27569545)
Copy number loss	Maternal	AU1393306	M	chr16:6988411-7152865	164454	UTR, exonic, intronic	introns 3-4, exon 4 (NM_018723) / introns 1-2, UTR, exon 2 (NM_001142334)	ASD	Quad	Leppa et al., 2016 (27569545)
Copy number loss	Maternal	AU015903	M	chr16:7109009-7211975	102966	intronic	intron 4 (NM_018723) / intron 2 (NM_001142334)	ASD	Trio	Leppa et al., 2016 (27569545)
Copy number loss	N/A	nssv577542	N/A	chr16:6295159-6377303	82,15	exonic, intronic	introns 1-2, exon 2b(NM_018723)	ASD, GDD	N/A	ISCA database
Copy number loss	N/A	nssv577544	N/A	chr16:6377244-7245430	868,19	UTR, exonic, intronic	introns 2-4, exons 3-4 (NM_018723) / introns 1-2, UTR, exons 1-2 (NM_001142334)	ASD	N/A	ISCA database
Copy number loss	N/A	nssv582782	N/A	chr16:6149327-6434200	284,87	exonic, intronic	introns 1-2, exon 2 (NM_018723)	ASD	N/A	ISCA database
Copy number loss	N/A	nssv1602798	N/A	chr16:6972285-7004363	32,08	intronic	intron 3 (NM_018723) / intron 1 (NM_001142334)	ASD	N/A	ISCA database
Copy number loss	N/A	nssv1602805	N/A	chr16:6920984-6951130	30,15	intronic	intron 3 (NM_018723) / intron 1 (NM_001142334)	ASD	N/A	ISCA database
Copy number loss	N/A	nssv1603768	N/A	chr16:6972285-7026424	54,14	intronic	intron 3 (NM_018723) / intron 1 (NM_001142334)	ASD	N/A	ISCA database
Copy number loss	N/A	nssv1604541	N/A	chr16:6889302-6964113	74,81	intronic	intron 3 (NM_018723) / intron 1 (NM_001142334)	ASD, GDD	N/A	ISCA database
Copy number loss	N/A	nssv1605019	N/A	chr16:7338230-7405379	67,15	intronic	intron 4 (NM_018723) / intron 2 (NM_001142334)	ASD, GDD, high-arched palate, muscular hypotonia	N/A	ISCA database
Copy number loss	N/A	6046	N/A	chr16:7102997-7126732	23.736	intronic	intron 4 (NM_018723) / intron 2 (NM_001142334)	BIP	N/A	Noor et al., 2014 (24700553)
Copy number loss	N/A	210	N/A	chr16:7106360-7126732	20.373	intronic	intron 4 (NM_018723) / intron 2 (NM_001142334)	BIP	N/A	Noor et al., 2014 (24700553)
Copy number loss	N/A	6198-1	N/A	chr16:6891681-6922307	30.626	intronic	intron 3 (NM_018723) / intron 1 (NM_001142334)	BIP	N/A	Georgieva et al 2014 (25055870)
Copy number loss	maternal	N/A	N/A	chr16:6747759-6781695	33.937	intronic	intron 4 (NM_018723) / intron 2 (NM_001142334)	BIP	N/A	Malhotra et al 2011 (22196331)
Copy number loss	Maternal	9025040001	F	chr16:6294808–6394343	100	exonic, intronic	introns 1-2, exon 2 (NM_018723)	OCD	N/A	Grünblatt et al., 2017 (29179725)
Copy number loss	N/A	SCZ0613	F	chr16:6691946-7089166	397221	UTR, exonic, intronic	introns 2-3, exon 3 (NM_018723) / UTR exon 1, intron 1 (NM_01142334)	SCZ	N/A	Kushima et al., 2018 (30208311)
Copy number loss	N/A	SCZ1786	M	chr16:6682569-6780407	97839	exonic, intronic	introns 2-3, exon 3 (NM_018723)	SCZ	N/A	Kushima et al., 2018 (30208311)
Copy number loss	N/A	SCZ2138	M	chr16:6833908-7038066	204159	intronic	intron 3 (NM_018723) / intron 1 (NM_01142334)	SCZ	N/A	Kushima et al., 2018 (30208311)
Copy number loss	N/A	SCZ2452	M	chr16:6415715-6997801	582087	UTR, exonic, intronic	introns 2-3, exon 3 (NM_018723) / UTR exon 1, intron 1 (NM_01142334)	SCZ	N/A	Kushima et al., 2018 (30208311)
Copy number loss	N/A	SCZ2653	F	chr16:6420350-6642206	221857	intronic	intron 2 (NM_018723)	SCZ	N/A	Kushima et al., 2018 (30208311)
Copy number loss	N/A	SCZ0839	F	chr16:6714641-6792836	78196	intronic	intron 3 (NM_018723)	SCZ, reference and persecutory delusions, negative symptoms	N/A	Kushima et al., 2017 (27240532)
Copy number loss	N/A	case54	M	chr16:6231252-6263633	32382	intronic	intron 1 (NM_018723)	SCZ	N/A	Costain et al., 2013 (23813976)
Copy number loss	N/A	case85	M	chr16:6814459-6865108	50650	UTR, exonic, intronic	intron 3 (NM_018723) / UTR exon 1, intron 1 (NM_01142334)	SCZ	N/A	Costain et al., 2013 (23813976)
Copy number loss	N/A	case86	M	chr16:6826600-6835885	9285	intronic	intron 3 (NM_018723) / intron 1 (NM_01142334)	SCZ	N/A	Costain et al., 2013 (23813976)
Copy number loss	N/A	case87	M	chr16:7033748-7138711	104964	exonic, intronic	introns 3-4, exon 4 (NM_018723) / introns 1-2, exon 2 (NM_01142334)	SCZ	N/A	Costain et al., 2013 (23813976)
Copy number loss	N/A	case62	M	chr16:7052359-7196111	143753	UTR, exonic, intronic	introns 3-4, exon 4 (NM_018723) / introns 1-2, UTR, exon 2 (NM_01142334)	SCZ	N/A	Costain et al., 2013 (23813976)
Copy number loss	N/A	case202	M	chr16:7107356-7130974	23619	intronic	intron 4 (NM_018723) / intron 2 (NM_01142334)	SCZ	N/A	Costain et al., 2013 (23813976)
Copy number loss	N/A	case332	M	chr16:6625422-6670858	45437	intronic	intron 2 (NM_018723)	SCZ	N/A	Costain et al., 2013 (23813976)
Copy number loss	N/A	N/A	N/A	chr16:6636120-6735137	99017	intronic	intron 3 (NM_018723) / intron 1 (NM_01142334)	deficit SCZ	N/A	Vrijenhoek et al., 2008 (18940311)
Copy number loss	maternal	N/A	N/A	chr16:6220199-6231993	11795	intronic	intron 3 (NM_018723) / intron 1 (NM_01142334)	SCZ	N/A	Malhotra et al., 2011 (22196331)
Copy number loss	maternal	N/A	N/A	chr16:6531107-6547308	16202	intronic	intron 3 (NM_018723) / intron 1 (NM_01142334)	SCZ	N/A	Malhotra et al., 2011 (22196331)
Copy number loss	N/A	188856	N/A	chr16:7052373-7197334	144962	UTR, exonic, intronic	introns 3-4, exon 4 (NM_018723) / introns 1-2, UTR, exon 2 (NM_01142334)	SCZ	N/A	Zarrei et al., 2019 (31602316)
Copy number loss	Maternal	N/A	F	chr16:6248324–6525864	277.54	exonic, intronic	introns 1-2, exon 2 (NM_018723)	Tourette-like syndrome, mild dysmorphic features	unaffected mother, brother with GAD and vocal tics (not genotyped)	Murgai et al., 2018 (30746397)
Copy number loss	N/A	TS1_0731	F	chr16:6732433-7048405	315.973	exonic, intronic	intron 3 (NM_018723) / UTR exon 1, intron 1 (NM_001142334)	Tourette syndrome	N/A	Huang et al 2018 (28641109)
Copy number loss	N/A	TS2_1873	M	chr16:6565650-6817375	251.726	exonic, intronic	introns 2-3, exon 3 (NM_018723)	Tourette syndrome	N/A	Huang et al 2018 (28641109)
Copy number loss	N/A	4159596074_B	F	chr16:6859492-6876984	17.492	intronic	intron 3 (NM_018723) / intron 1 (NM_001142334)	Tourette syndrome	N/A	Fernandez et al 2012 (22169095)
Copy number loss	Maternal	Patient 3	M	chr16:6218640-6294160	76000	intronic	intron 1 (NM_018723)	ASD, ADHD, oppositional defiant disorder and anxiety	mother with ADHD and dyslexia	Kamien et al., 2014 (24664471)
Copy number loss	Paternal	Patient 2	M	chr16:6972277-7053842	82000	intronic	intron 3 (NM_018723) / intron 1 (NM_01142334)	ASD, anxiety, sensory issues	unaffected father but relatives with ASD and learning difficulties (no genotype data)	Kamien et al., 2014 (24664471)
Copy number loss	inherited	SCZ0076	F	chr16:7089166-7159642	70477	exonic	introns 3-4, exon 4 (NM_018723) / introns 1-2, UTR, exon 2 (NM_01142334)	SCZ, bizarre speech and behavior, irritability, anxiety	affected relatives (not details)	Kushima et al., 2018 (30208311)
Copy number loss	N/A	TS2_0758	M	chr16:6813912-6901513	87.602	UTR, exonic, intronic	intron 3 (NM_018723) / UTR exon 1, intron 1 (NM_01142334)	Tourette syndrome, OCD ADHD	N/A	Huang et al 2018 (28641109)
Copy number loss	N/A	TS2_0926	F	chr16:6255416-6525983	270.568	exonic, intronic	introns 1-2, exon 2 (NM_018723)	Tourette syndrome, OCD	N/A	Huang et al 2018 (28641109)
Copy number loss	N/A	TS2_1130	F	chr16:6811163-7016549	205.387	UTR, exonic, intronic	intron 3 (NM_018723) / UTR exon 1, intron 1 (NM_01142334)	Tourette syndrome, OCD ADHD	N/A	Huang et al 2018 (28641109)
Copy number loss	N/A	TS2_1641	F	chr16:7091954-7232272	140.319	UTR, exonic, intronic	introns 3-4, exon 4 (NM_018723) / introns 1-2, UTR, exon 2 (NM_01142334)	Tourette syndrome, OCD, ADHD	N/A	Huang et al 2018 (28641109)
Copy number gain	Paternal	130_089_3	N/A	chr16:6813259-6901513	88255	UTR, exonic, intronic	intron 3 (NM_018723) / UTR exon 1, intron 1 (NM_01142334)	ADHD	unaffected father	Elia et al., 2010 (19546859)
Copy number gain	Maternal	130_214_3	N/A	chr16:7283180-7330338	47159	intronic	intron 4 (NM_018723) / intron 2 (NM_01142334)	ADHD	mother meets criteria for adulthood ADHD (ASRS)	Elia et al., 2010 (19546859)
Copy number gain	N/A	S299	N/A	chr16:6664674-6683075	18401	intronic	intron 2 (NM_018723)	ADHD	N/A	Jarick et al., 2014 (23164820)
Copy number gain	Paternal	1912	N/A	chr16:7757373-7776124	18752	UTR, exonic, intronic	introns 14-15, exons 15-16, UTR (NM_018723) / introns 12-13, exons 13-14, UTR (NM_001142334) / introns 11-12, exons 12-13, UTR (NM_145892)	ASD	N/A	Kanduri et al., 2016 (26052927)
Copy number gain	Paternal	Patient 1	F	chr16:6149356-6348681	199000	intronic	intron 1 (NM_018723)	ASD	father with mild learning difficulties	Kamien et al., 2014 (24664471)
Copy number gain	Paternal	3395_004	M	chr16:6654691-6689092	34402	intronic	intron 2 (NM_018723)	ASD	N/A	Pinto et al., 2010 (20531469)
Copy number gain	Paternal	3097_004	F	chr16:6657305-6689092	31788	intronic	intron 2 (NM_018723)	ASD	N/A	Pinto et al., 2010 (20531469)
Copy number gain	Paternal	14158_2580	M	chr16:6657305-6689092	31788	intronic	intron 2 (NM_018723)	ASD	Simplex	Pinto et al., 2010 (20531469)
Copy number gain	Maternal	3095_003	F	chr16:6657305-6689092	31788	intronic	intron 2 (NM_018723)	ASD	N/A	Pinto et al., 2010 (20531469)
Copy number gain	Maternal	14229_3630	M	chr16:6657305-6689092	31788	intronic	intron 2 (NM_018723)	ASD	Simplex	Pinto et al., 2010 (20531469)
Copy number gain	Maternal	18100_302	M	chr16:6657851-6689092	31242	intronic	intron 2 (NM_018723)	ASD	Multiplex	Pinto et al., 2014 (24768552)
Copy number gain	Maternal	3095_3	F	chr16:6657305-6689092	31788	intronic	intron 2 (NM_018723)	ASD	Multiplex	Pinto et al., 2014 (24768552)
Copy number gain	Paternal	3097_4	F	chr16:6657305-6689092	31788	intronic	intron 2 (NM_018723)	ASD	Multiplex	Pinto et al., 2014 (24768552)
Copy number gain	Paternal	3395_4	M	chr16:6654691-6689092	34402	intronic	intron 2 (NM_018723)	ASD	Multiplex	Pinto et al., 2014 (24768552)
Copy number gain	Paternal	4532_1	M	chr16:7133248-7196046	62799	intronic	intron 4 (NM_018723) / intron 2 (NM_001142334)	ASD	Simplex	Pinto et al., 2014 (24768552)
Copy number gain	de novo	5442_3	M	chr16:7304904-7325683	20780	intronic	intron 4 (NM_018723) / intron 2 (NM_001142334)	ASD	N/A	Pinto et al., 2014 (24768552)
Copy number gain	Maternal	U-2015	M	chr16:5942659-7000800	1058	UTR, exonic, intronic	UTR, introns 1-3, exons 1-3 (NM_018723) / UTR, intron 1 (NM_001142334)	ASD	N/A	Chen et al., 2017 (28931914)
Copy number gain	N/A	1-0794-003	M	chr16:6749974-7122769	372796	UTR, exonic, intronic	exon 4, intron 3-4 (NM_018723) / UTR, exon 1-2, intron 1-2 (NM_001142334)	ASD	N/A	Zarrei et al., 2019 (31602316)
Copy number gain	N/A	1-0965-003	M	chr16:6677327-6719038	41712	exonic, intronic	intron 2-3, exon 3 (NM_018723)	ASD	N/A	Zarrei et al., 2019 (31602316)
Copy number gain	Paternal	AU3531301_HI9803	F	chr16:5783316-6887689	1104	UTR, exonic, intronic	introns 1-3, UTR, exons 1-3 (NM_018723) / UTR, exon 1-2, intron 1-2 (NM_001142334)	ASD	Trio	Leppa et al., 2016 (27569545)
Copy number gain	Maternal	AU1091306	M	chr16:6104118-6257542	153424	intronic	intron 1 (NM_018723)	ASD	Quad	Leppa et al., 2016 (27569545)
Copy number gain	Paternal	AU3482303_HI9700	M	chr16:6750250-7122374	372124	UTR, exonic, intronic	introns 3-4, exon 4 (NM_018723) / introns 1-2, exons 1-2, UTR (NM_001142334)	ASD	Trio	Leppa et al., 2016 (27569545)
Copy number gain	N/A	nssv1602532	N/A	chr16:6660795-6685821	25,03	intronic	intron 2 (NM_018723)	ASD	N/A	ISCA database
Copy number gain	N/A	385	N/A	chr16:5803924-6425752	621.829	UTR, exonic, intronic	introns 1-2, UTR, exons 1-2 (NM_018723)	BIP	N/A	Noor et al., 2014 (24700553)
Copy number gain	N/A	N/A	N/A	chr16:7194151-7416598	222447	UTR, exonic, intronic	intron 4 (NM_018723) / intron 2 (NM_001142334) / UTR, exon 1 (NM_145892)	BIP	N/A	Grozeva et al 2010 (20368508)
Copy number gain	N/A	N/A	N/A	chr16:6550400-6914358	363958	exonic, intronic	exon 3, introns 2-3	BIP	N/A	Grozeva et al 2010 (20368508)
Copy number gain	Maternal	2058	M	chr16:6641118-6688103	46985‬	intronic	intron 2 (NM_018723)	SCZ	unaffected mother	Melhem et al., 2011 (21982423)
Copy number gain	N/A	17615	M	chr16:6642792-6688103	45311	intronic	intron 2 (NM_018723)	SCZ	unaffected sibling	Melhem et al., 2011 (21982423)
Copy number gain	Paternal	19800	M	chr16:6642792-6688103	45311	intronic	intron 2 (NM_018723)	SCZ	unaffected father	Melhem et al., 2011 (21982423)
Copy number gain	Paternal*	20248	M	chr16:6642792-6705571	62779	intronic	intron 2 (NM_018723)	SCZ	N/A	Melhem et al., 2011 (21982423)
Copy number gain	de novo	N/A	M	chr16:6948175-6978875	30700	intronic	intron 3 (NM_018723) / intron 1 (NM_01142334)	SCZ, learning disability	N/A	Xu et al., 2008 (18511947)
Copy number gain	N/A	lrr_baf_batch2.txt_493 1	N/A	chr16:5536965-7209601	1672.64	UTR, exonic, intronic	introns 1-4, exons 1-4, UTR (NM_018723) / introns 1-2, UTR, exons 1-2, UTR (NM_01142334)	Tourette syndrome	N/A	McGrath et al 2015 (25062598)
Copy number gain	N/A	1922040225_B	M	chr16:6624363-6681184	56.821	intronic	intron 2 (NM_018723)	Tourette syndrome	N/A	Fernandez et al 2012 (22169095)
Copy number gain	N/A	TS2_1886	F	chr16:7756087-7812131	56045	UTR, exonic, intronic	intron 14-15, exon 15-16 (NM_018723) / introns 12-13, exons 13-14 (NM_01142334) / introns 11-12, exons 12-13 (NM_145892)	Tourette, ADHD	N/A	Huang et al 2018 (28641109)
Copy number gain	de novo	395669	M	chr16:60001-16792499	16730000	whole gene	whole gene	ASD, aggressive behaviour, ID, morphological abnormalities	N/A	DECIPHER
Copy number gain	Maternal	22415	M	chr16:6641118-6692980	51862‬	intronic	intron 2 (NM_018723)	schizoaphective bipolar	unaffected mother	Melhem et al., 2011 (21982423)
F, female; M, male ; N/A, data not available. ADHD, attention-deficit hyperactivity disorder; ASD, autism spectrum disorder; BIP, bipolar disorder; GDD, general developmental disorder; ID, intellectual disability; SCZ, schizophrenia.

## Sheet: SupplTable6
Supplementary Table 6. Number of regulatory elements, H3K4me1 and H3K27ac peaks (data from ENCODE), detected in intronic CNVs in patients.
Patient	H3K4me1 peaks	H3K27ac peaks
107204L	0	0
1199_3	1	1
13122.p1	25	25
14073.p1	1	0
14162_2660	2	4
14330_4440	10	9
16041_1571054001	14	2
1948_301	0	0
19764.3	3	5
20000_1010002	13	34
20068_1324001	2	0
210	1	0
250901	25	8
256704	140	141
257433	22	21
3200_3	4	4
3512_3	9	3
3621_4	22	22
4159596074_B	0	0
4182_1	3	5
4234_1	0	0
4418_1	16	4
44307	1	1
4461_1	10	10
4518_1	3	4
4541_1	15	11
5204_5	1	1
5355_3	0	1
5424_3	0	0
6046	1	0
6198-1	3	4
6264_3	6	3
6317_5	3	5
6408_3	14	8
68257	3	5
8642_201	5	7
8649_201	0	1
AB74	5	3
AU015903	18	4
Case 2	1	0
N/A_1	6	2
N/A_2	5	23
N/A_3	0	0
Patient 2	11	11
Patient 3	16	5
S169	14	19
S180	1	0
SCZ0839	12	29
SCZ2138	36	32
case202	2	0
case332	7	3
case54	10	4
case86	1	1
nssv1602798	3	8
nssv1602805	7	5
nssv1603768	9	11
nssv1604541	10	9
130_214_3	2	4
14158_2580	6	3
14229_3630	6	3
17615	7	4
18100_302	6	3
1922040225_B	10	4
19800	7	4
20248	7	4
2058	7	4
22415	7	4
3095_003	6	3
3095_3	6	3
3097_004	6	3
3097_4	6	3
3395_004	6	3
3395_4	6	3
4532_1	15	4
5442_3	0	1
AU1091306	27	16
N/A	5	5
Patient_1	36	15
S299	6	3
nssv1602532	6	3
